# Supplementary material for: The Geometry of Nanoparticle-on-Mirror Plasmonic Nanocavities Impacts Surface-Enhanced Raman Scattering Backgrounds
Source: Nanomaterials (Basel). 2023 Dec 24;14(1):53. doi: 10.3390/nano14010053 (PMC10780556; doi:10.3390/nano14010053)
Supplement: Supplementary file 1 [file nanomaterials-14-00053-s001.zip]

Archive with 1 entries (1 files):
- nanomaterials-2784866-supplementary.pdf
